# Supplementary material for: Interpretation of the effects of rumen acidosis on the gut microbiota and serum metabolites in calves based on 16S rDNA sequencing and non-target metabolomics
Source: Front Cell Infect Microbiol. 2024 Jun 28;14:1427763. doi: 10.3389/fcimb.2024.1427763 (PMC11239342; doi:10.3389/fcimb.2024.1427763)
Supplement: Supplementary file 1 [file Table_1.xlsx]

## Sheet: Sheet1
Name	Formula	Molecular.Weight	ratio	t.test_p.value	VIP	LCplatform	label
Streptidine	C8 H18 N6 O4	262.139	0.0063	0.0498	1.1787	C18:pos	down
N-acetyl-l-alanine	C5 H9 N O3	131.059	2.8339	0.0087	1.3951	C18:pos	up
Tetraacetylethylenediamine	C10 H16 N2 O4	228.111	2.8121	0.0037	1.1612	C18:pos	up
Prolylleucine	C11 H20 N2 O3	228.148	0.7053	0.0057	1.0661	C18:pos	down
Dimethyl sulfoxide	C2 H6 O S	78.0141	2.599	0.045	1.0619	C18:pos	up
Nicotinamide	C6 H6 N2 O	122.048	1.6721	0.019	1.0281	C18:pos	up
Pregnane-3,3-diol	C21 H36 O2	320.272	2.5707	0.0113	1.0909	C18:pos	up
Oligomycin a	C45 H74 O11	790.52	2.3277	0.0044	1.0113	C18:pos	up
Dioleoylphosphatidylethanolamine	C41 H78 N O8 P	743.546	2.2074	0.0141	1.0217	C18:pos	up
4-hydroxyprolylleucine	C11 H20 N2 O4	244.142	3.0186	0.0014	1.1672	C18:pos	up
Aprobarbital	C10 H14 N2 O3	210.101	2.1212	0.0155	1.0226	C18:pos	up
Niacin	C6 H5 N O2	123.032	6.431	0	2.0737	C18:pos	up
2-methoxy-5-nitrophenol	C7 H7 N O4	169.038	7.0883	0.0016	1.8836	C18:pos	up
Dambonitol	C8 H16 O6	208.095	0.4044	0.0028	1.0936	C18:pos	down
Peg-4	C8 H18 O5	194.116	0.2857	0.0022	1.4161	C18:pos	down
2-(3,5-dihydroxy-4-methoxyphenyl)-3,5,7-trihydroxy-6-methoxy-4h-chromen-4-one	C17 H14 O9	362.062	0.0552	0.0014	1.7076	C18:pos	down
2-hydroxyhippuric acid	C9 H9 N O4	195.054	3.6914	0.004	1.6087	C18:pos	up
Oglufanide	C16 H19 N3 O5	333.132	1.924	0.0364	1.0536	C18:pos	up
4'-(imidazol-1-yl)acetophenone	C11 H10 N2 O	186.08	2.3028	0.0344	1.4025	C18:pos	up
Al9450000	C4 H8 N2	84.0688	0.1763	0.0017	2.1203	C18:pos	down
Capuride	C9 H18 N2 O2	186.137	0.1015	0.012	1.4058	C18:pos	down
6-hydroxypseudooxynicotine	C10 H14 N2 O2	194.106	1.9003	0.0073	1.1167	C18:pos	up
3-hydroxy-n-[(3s)-2-oxotetrahydro-3-furanyl]octanamide	C12 H21 N O4	243.147	0.541	0.0313	1.272	C18:pos	down
2-indolylformic acid	C9 H7 N O2	161.048	2.1347	0.0129	1.0142	C18:pos	up
5-hydroxyindoleacetate	C10 H9 N O3	191.059	2.3982	0.0245	1.3319	C18:pos	up
Lancerin	C19 H18 O10	406.089	0.0449	0.001	1.8106	C18:pos	down
His-pro	C11 H16 N4 O3	252.121	0.2563	0.0032	1.8541	C18:pos	down
Paraldehyde	C6 H12 O3	132.079	0.2739	0.0037	1.5308	C18:pos	down
Thta	C6 H10 O2 S	146.04	0.239	0.0024	2.036	C18:pos	down
Phenylacetylglycine dimethylamide	C12 H16 N2 O2	220.121	0.0309	0.0119	1.3771	C18:pos	down
Leu-val	C11 H22 N2 O3	230.163	2.9442	0.0042	1.2006	C18:pos	up
Mianserin	C18 H20 N2	264.163	0.0356	0.0017	1.601	C18:pos	down
Valclavam	C14 H23 N3 O6	329.159	2.103	0.0144	1.0178	C18:pos	up
Astilbin	C21 H22 O11	450.115	0.0511	0.0053	1.4708	C18:pos	down
Salsolinol	C10 H13 N O2	179.095	10.5859	0	2.4516	C18:pos	up
N-acetylvanilalanine	C12 H15 N O5	253.095	3.2942	0.0098	2.1371	C18:pos	up
Tetramethylurea	C5 H12 N2 O	116.095	0.132	0.0013	1.765	C18:pos	down
Mm3670000	C12 H26 O7	282.168	0.2956	0.0053	1.5398	C18:pos	down
Efinaconazole	C18 H22 F2 N4 O	348.176	0.0484	0.0005	1.9952	C18:pos	down
Marmesin	C14 H14 O4	246.09	0.3112	0.0129	1.5611	C18:pos	down
N,n′-diethylthiourea	C5 H12 N2 S	132.072	0.1376	0.0026	2.0388	C18:pos	down
Ciclopirox	C12 H17 N O2	207.126	24.7356	0	2.7663	C18:pos	up
Prazosin	C19 H21 N5 O4	383.158	26.1377	0	2.6363	C18:pos	up
Heptaethylene glycol	C14 H30 O8	326.194	0.2947	0.0057	1.6002	C18:pos	down
(2s)-7-hydroxy-2-(4-hydroxy-3,5-dimethoxyphenyl)-4-oxo-3,4-dihydro-2h-chromen-5-yl beta-d-threo-hexopyranoside	C23 H26 O12	494.142	0.0358	0.0011	1.7748	C18:pos	down
Beta-l-fructofuranosyl 6-o-[(2e)-3-phenyl-2-propenoyl]-alpha-d-glucopyranoside	C21 H28 O12	472.16	0.0384	0.0019	1.675	C18:pos	down
Apronalide	C9 H16 N2 O2	184.121	2.3569	0.0167	1.9225	C18:pos	up
2,3,4,5,6-pentahydroxy-n-(2-hydroxyethyl)hexanamide	C8 H17 N O7	239.101	0.3182	0.0035	1.5188	C18:pos	down
5-o-methylvisamminol	C16 H18 O5	290.116	0.3916	0.0245	1.2504	C18:pos	down
Haplopine	C13 H11 N O4	245.069	5.2445	0.0091	1.7643	C18:pos	up
Ho-dpeg8-oh	C16 H34 O9	370.22	0.2892	0.0062	1.6411	C18:pos	down
Ei-1511-3	C27 H30 N2 O7	494.204	0.0347	0.0009	1.8197	C18:pos	down
Nl8513000	C11 H13 N O2	191.095	0.0396	0.0138	1.2618	C18:pos	down
Arg-asp	C10 H19 N5 O5	289.139	0.0604	0.0434	1.0991	C18:pos	down
Pimobendan	C19 H18 N4 O2	334.142	0.4856	0.0436	1.0431	C18:pos	down
Istamycin c1	C19 H37 N5 O6	431.273	0.2958	0.0063	1.6704	C18:pos	down
Cefpodoxime	C15 H17 N5 O6 S2	427.062	0.0296	0.0131	1.3344	C18:pos	down
Netilmicin	C21 H41 N5 O7	475.3	0.0437	0.0008	1.9054	C18:pos	down
Naringin dihydrochalcone	C27 H34 O14	582.194	0.0284	0.0016	1.7759	C18:pos	down
Cyclo(leucylprolyl)	C11 H18 N2 O2	210.137	2.588	0.0016	1.6374	C18:pos	up
His-gln	C11 H17 N5 O4	283.127	0.3147	0.0034	2.138	C18:pos	down
Trans-cinnamate	C9 H8 O2	148.053	4.7052	0.0253	1.5565	C18:pos	up
Sulukast	C25 H36 N4 O3 S	472.252	0.2543	0.003	1.9485	C18:pos	down
13-methyl-10-(sulfooxy)tetradecanoic acid	C15 H30 O6 S	338.176	0.4915	0.0431	1.0318	C18:pos	down
Bunazosin	C19 H27 N5 O3	373.213	0.5004	0.0454	1.0045	C18:pos	down
Ortho-phthalaldehyde	C8 H6 O2	134.037	1.675	0.0105	1.0467	C18:pos	up
S-acetylcysteamine	C4 H9 N O S	119.041	0.0091	0.0391	1.2518	C18:pos	down
Amonafide	C16 H17 N3 O2	283.132	0.0352	0.0077	1.358	C18:pos	down
N-acetyl-dl-tryptophan	C13 H14 N2 O3	246.101	3.0607	0.0079	1.0384	C18:pos	up
2,3-dimethoxy-6-({4-methoxy-6-[2-(methylamino)ethyl]-1,3-benzodioxol-5-yl}acetyl)benzoic acid	C22 H25 N O8	431.158	17.0331	0	2.8264	C18:pos	up
N-[(2e)-3-(3,4-dihydroxyphenyl)-2-propenoyl]tyrosine	C18 H17 N O6	343.105	0.1156	0.0082	1.2741	C18:pos	down
Protoporphyrinogen	C34 H40 N4 O4	568.307	0.0325	0.0011	1.8255	C18:pos	down
Valtrate	C22 H30 O8	422.195	0.4737	0.0398	1.0419	C18:pos	down
Rac-etomidate	C14 H16 N2 O2	244.121	2.9836	0.0022	1.5417	C18:pos	up
(2e)-3,7,11,15-tetramethyl-2-hexadecen-1-yl 5-deoxy-5-(dimethylarsoryl)-2-o-methyl-beta-d-ribofuranoside	C28 H55 As O5	546.326	0.2819	0.005	1.7707	C18:pos	down
Salidroside	C14 H20 O7	300.122	0.2798	0.0043	1.824	C18:pos	down
(3alpha,4beta,8alpha,12r)-4,15-diacetoxy-3-hydroxy-12,13-epoxytrichothec-9-en-8-yl 3-methylbutanoate	C24 H34 O9	466.221	0.4489	0.0385	1.1052	C18:pos	down
Tubulosine	C29 H37 N3 O3	475.282	0.4387	0.0388	1.1166	C18:pos	down
Clocinizine	C26 H27 Cl N2	402.185	0.3084	0.0035	1.9385	C18:pos	down
Ethanal tetramer	C8 H16 O4	176.105	0.2405	0.0029	1.6915	C18:pos	down
(2e,6e)-farnesyl monophosphate	C15 H27 O4 P	302.166	0.2596	0.0027	2.0487	C18:pos	down
Glyhexamide	C16 H22 N2 O3 S	322.135	0.2655	0.004	1.8061	C18:pos	down
Diphenoxylate	C30 H32 N2 O2	452.244	0.4236	0.0394	1.171	C18:pos	down
Boschnaloside	C16 H24 O8	344.148	0.303	0.0044	1.7393	C18:pos	down
Metofoline	C20 H24 Cl N O2	345.149	0.2929	0.0043	1.7604	C18:pos	down
Zuclopenthixol decanoate	C32 H43 Cl N2 O2 S	554.274	0.3995	0.042	1.2601	C18:pos	down
Rilpivirine	C22 H18 N6	366.16	0.3167	0.0036	1.436	C18:pos	down
Benzyl succinate	C18 H18 O4	298.121	2.5063	0.0149	1.1228	C18:pos	up
Demethylalangiside	C24 H29 N O10	491.18	2.3032	0.0164	1.0729	C18:pos	up
(r)-balofloxacin	C20 H24 F N3 O4	389.175	0.3604	0.005	1.364	C18:pos	down
12-o-î²-d-glucopyranosyloxyjasmonic acid	C18 H28 O9	388.174	0.3034	0.0033	1.432	C18:pos	down
2-(2,4-dihydroxyphenyl)-5,7-dihydroxy-3,6,8-tris(3-methyl-2-buten-1-yl)-4h-chromen-4-one	C30 H34 O6	490.238	0.3661	0.0055	1.514	C18:pos	down
Benfuracarb	C20 H30 N2 O5 S	410.186	0.2547	0.0025	1.7696	C18:pos	down
(2s)-2-hydroxy-3-(stearoyloxy)propyl 6-deoxy-6-sulfo-alpha-d-glucopyranoside	C27 H52 O11 S	584.323	0.3315	0.0376	1.4842	C18:pos	down
Pyropheophorbide a	C33 H34 N4 O3	534.264	0.3186	0.0037	1.8578	C18:pos	down
Indole-3-methyl acetate	C11 H11 N O2	189.079	2.9829	0.0084	1.065	C18:pos	up
	C34 H54 O14	686.351	0.3133	0.0156	1.4302	C18:pos	down
Isoquinoline	C9 H7 N	129.058	2.8643	0.0076	1.0196	C18:pos	up
1-linoleyl-sn-glycerol 3-phosphate	C21 H39 O7 P	434.244	0.2526	0.0026	1.8981	C18:pos	down
6-bromo-5e,9z-pentacosadienoic acid	C25 H45 Br O2	456.259	0.2986	0.0033	1.5348	C18:pos	down
Vesnarinone	C22 H25 N3 O4	395.185	0.3193	0.0062	1.3496	C18:pos	down
2-[(2r,4as,6s,8as)-6-hydroxy-4a-methyl-8-methylenedecahydro-2-naphthalenyl]-2-propanyl beta-d-glucopyranoside	C21 H36 O7	400.245	0.2956	0.0055	1.4148	C18:pos	down
Fluphenazine depot	C32 H44 F3 N3 O2 S	591.31	0.3078	0.0033	2.1945	C18:pos	down
Keruffaride	C28 H51 Br O2	498.305	113.773	0.0157	1.529	C18:pos	up
7-(3-chloro-2-hydroxy-3-methylbutoxy)-8-(3-methyl-2-oxobutyl)-2h-chromen-2-one	C19 H23 Cl O5	366.125	0.0001	0.046	1.2674	C18:pos	down
(22e,25s)-3-oxocholesta-1,4,22-trien-27-yl hydrogen sulfate	C27 H40 O5 S	476.26	112.635	0.0408	1.3847	C18:pos	up
C1'-c9-glycosylated uwm6	C25 H28 O9	472.174	3.1018	0	1.7031	C18:pos	up
Bonafousine	C35 H40 N4 O3	564.312	128.964	0.0301	1.4534	C18:pos	up
Palbociclib	C24 H29 N7 O2	447.238	0.3296	0.004	1.8523	C18:pos	down
Cortisol	C21 H30 O5	362.209	2.8957	0.0275	1.5105	C18:pos	up
6-hydroxybuspirone	C21 H31 N5 O3	401.241	0.2088	0.0071	1.1653	C18:pos	down
Gemfibrozil	C15 H22 O3	250.157	2.7878	0.0002	1.5075	C18:pos	up
Loxoprofen	C15 H18 O3	246.126	2.1245	0.0115	1.0277	C18:pos	up
Osthol	C15 H16 O3	244.11	1.8316	0.0003	1.1631	C18:pos	up
2-(1-hydroxy-2,4,6-trimethyl-3-oxo-2,3-dihydro-1h-inden-5-yl)ethyl acetate	C16 H20 O4	276.136	3.916	0.0032	2.1171	C18:pos	up
11-phenylundecanoic acid	C17 H26 O2	262.193	2.636	0.0177	1.3118	C18:pos	up
Mfcd00045988	C20 H38 O3	326.282	0.189	0.0005	2.356	C18:pos	down
(13z)-13-icosen-10-one	C20 H38 O	294.292	0.0635	0.0201	2.0209	C18:pos	down
Palmitoleic acid	C16 H30 O2	254.225	2.3128	0.0001	1.0314	C18:pos	up
10-acetoxy-1,2,9-trihydroxy-13-oxotaxa-4(20),11-dien-5-yl 3-(dimethylamino)-3-phenylpropanoate	C33 H45 N O8	583.313	0.483	0.0469	1.2148	C18:pos	down
Tenivastatin	C25 H40 O6	436.283	6.125	0	1.6804	C18:pos	up
Sl3675000	C18 H30 O	262.23	3.209	0.0001	1.2454	C18:pos	up
Buprenorphine	C29 H41 N O4	467.301	6.1628	0.0021	1.1295	C18:pos	up
Carpipramine	C28 H38 N4 O	446.303	0.4762	0.0206	1.7323	C18:pos	down
Enoxolone	C30 H46 O4	470.34	0.0215	0	3.308	C18:pos	down
(2r)-2-hydroxy-3-[(1z)-1-tetradecen-1-yloxy]propyl 2-(trimethylammonio)ethyl phosphate	C22 H46 N O6 P	451.307	2.5698	0.004	1.1205	C18:pos	up
(1s,3r,5z,7e)-24,24-difluoro-9,10-secocholesta-5,7,10-triene-1,3,25-triol	C27 H42 F2 O3	452.31	2.7306	0.0059	1.2582	C18:pos	up
Quinalphos	C12 H15 N2 O3 P S	298.054	0.3036	0.008	1.2131	C18:pos	down
4b,14a-dihydroxy-2-(2-hydroxy-2-propanyl)-12b,12c-dimethyl-5,6,6a,7,12,12b,12c,13,14,14a-decahydro-2h-chromeno[5',6':6,7]indeno[1,2-b]indol-3(4bh)-one	C27 H33 N O5	451.235	0.2846	0.014	1.3056	C18:pos	down
N-[(2s,3r,4e,6e)-1,3-dihydroxy-4,6-tetradecadien-2-yl]icosanamide	C34 H65 N O3	535.497	2.3705	0.0047	1.08	C18:pos	up
Dopexamine	C22 H32 N2 O2	356.246	0.4662	0.0277	1.8812	C18:pos	down
2-aminoethyl (2r)-2-hydroxy-3-[(1z,12z)-1,12-nonadecadien-1-yloxy]propyl hydrogen phosphate	C24 H48 N O6 P	477.322	2.776	0.0009	1.1876	C18:pos	up
1-(10z-heptadecenoyl)-sn-glycero-3-phosphocholine	C25 H50 N O7 P	507.333	3.755	0.0023	1.015	C18:pos	up
Lysolecithin	C24 H50 N O7 P	495.333	4.7939	0.0014	1.0839	C18:pos	up
Terpendole k	C32 H39 N O5	517.284	18.1283	0.0276	1.2207	C18:pos	up
Tanespimycin	C31 H43 N3 O8	585.303	5.1188	0.0015	1.1139	C18:pos	up
Dexamethasone phenylpropionate	C31 H37 F O6	524.259	0.2328	0.0022	1.6727	C18:pos	down
(2r)-2-hydroxy-3-[(10z,13z,16z)-10,13,16-nonadecatrienoyloxy]propyl 2-(trimethylammonio)ethyl phosphate	C27 H50 N O7 P	531.331	3.3641	0.0049	1.0605	C18:pos	up
N-oleoyl-l-serine	C21 H39 N O4	369.288	2.4723	0.0265	1.0028	C18:pos	up
3-furoic acid	C5 H4 O3	112.016	1.9391	0.0484	1.1976	C18:neg	up
L-glutamic acid	C5 H9 N O4	147.053	1.8101	0.0015	1.08	C18:neg	up
Carnosine	C9 H14 N4 O3	226.107	1.9339	0.0154	1.0757	C18:neg	up
Stizolobic acid	C9 H9 N O6	227.044	0.3702	0.0052	1.1234	C18:neg	down
N.pi.-methyl-l-histidine	C7 H11 N3 O2	169.085	0.4077	0.0063	1.0379	C18:neg	down
2-furoylglycine	C7 H7 N O4	169.037	5.5565	0.0085	1.834	C18:neg	up
O-(hydroxy{(2r)-2-hydroxy-3-[(2-methoxynonadecyl)oxy]propoxy}phosphoryl)-l-serine	C26 H54 N O9 P	555.355	3.148	0.0002	1.2075	C18:neg	up
(11e)-2-heptyl-10-oxo-11-nonadecenoic acid	C26 H48 O3	408.361	1.9415	0.0051	1.0679	C18:neg	up
O-(hydroxy{(2r)-2-hydroxy-3-[(2-methoxyicosyl)oxy]propoxy}phosphoryl)-l-serine	C27 H56 N O9 P	569.37	2.3799	0.0002	1.0816	C18:neg	up
3-(4-hydroxyphenyl)propionic acid	C9 H10 O3	166.063	2.0706	0.0461	1.0189	C18:neg	up
4-formyl-2-methoxyphenyl hydrogen sulfate	C8 H8 O6 S	232.004	2.6607	0.0167	1.3496	C18:neg	up
Valylvaline	C10 H20 N2 O3	216.147	0.0572	0.0471	1.2339	C18:neg	down
Pedicin	C18 H18 O6	330.111	3.2863	0.0104	1.4747	C18:neg	up
4-ethyl-2,6-dihydroxyphenyl hydrogen sulfate	C8 H10 O6 S	234.02	6.5921	0.0035	1.9543	C18:neg	up
5-nitro-o-toluidine	C7 H8 N2 O2	152.059	0.0514	0.0141	1.6883	C18:neg	down
Yangonin	C15 H14 O4	258.089	2.4988	0.0082	1.1851	C18:neg	up
4-vinylguaiacol sulfate	C9 H10 O5 S	230.025	2.0181	0.0331	1.0931	C18:neg	up
4-vinylphenol sulfate	C8 H8 O4 S	200.014	2.4307	0.0198	1.2514	C18:neg	up
Formocortal	C29 H38 Cl F O8	568.223	0.0234	0.0017	2.1251	C18:neg	down
4-ethyl-2-hydroxy-6-methoxyphenyl hydrogen sulfate	C9 H12 O6 S	248.035	2.6057	0.0478	1.4514	C18:neg	up
Crizotinib	C21 H22 Cl2 F N5 O	449.118	4.9634	0.0039	2.0021	C18:neg	up
4-ethylphenylsulfonic acid	C8 H10 O4 S	202.03	2.276	0.0231	1.261	C18:neg	up
5,8-dihydro-6-(4-methyl-3-penten-1-yl)-1,2,3,4-tetrathiocin	C10 H16 S4	264.012	2.1409	0.0179	1.2416	C18:neg	up
2-(4-hydroxy-3-methoxyphenyl)-7-methoxy-4-oxo-4h-chromen-5-yl (2xi)-5-ethyl-beta-d-threo-pentopyranoside	C24 H26 O10	474.152	1.8794	0.0289	1.0663	C18:neg	up
Monobutyl phthalate	C12 H14 O4	222.089	5.0695	0.0249	1.1649	C18:neg	up
Mu-ac	C12 H10 O4	218.058	2.2225	0.0069	1.2313	C18:neg	up
Phellamurin	C26 H30 O11	518.178	2.943	0	1.6161	C18:neg	up
Cascarillin	C22 H32 O7	408.215	2.4808	0.042	1.3659	C18:neg	up
Epelsiban	C30 H38 N4 O4	518.291	0.0764	0.0134	1.6396	C18:neg	down
12-hhtre	C17 H28 O3	280.204	2.4059	0.0232	1.3363	C18:neg	up
(4r,9beta,16alpha)-2,16,20,24,25-pentahydroxy-9,10,14-trimethyl-4,9-cyclo-9,10-secocholesta-2,5-diene-1,11,22-trione	C30 H44 O8	532.306	0.1292	0.023	1.3456	C18:neg	down
(3beta,4beta,15alpha,16beta,25s)-4,8,15,16,26-pentahydroxycholest-5-en-3-yl beta-d-xylopyranoside	C32 H54 O10	598.372	0.0777	0.0091	1.9863	C18:neg	down
(3alpha,5alpha,7alpha)-3,7,8-trihydroxycholestan-27-yl hydrogen sulfate	C27 H48 O7 S	516.312	0.2161	0.0117	1.2332	C18:neg	down
(+/-)11(12)-eet	C20 H32 O3	320.235	3.6183	0.0057	1.6866	C18:neg	up
Ricinelaidic acid	C18 H34 O3	298.251	1.9918	0.0152	1.0701	C18:neg	up
O-{hydroxy[(2r)-2-hydroxy-3-(nonadecanoyloxy)propoxy]phosphoryl}-l-serine	C25 H50 N O9 P	539.322	3.6009	0.0002	1.2534	C18:neg	up
(7r,13e)-1-amino-4-hydroxy-7-{[(9z)-9-octadecenoyloxy]methyl}-9,12-dioxo-3,5,8-trioxa-4-phosphapentadec-13-en-15-oic acid 4-oxide	C30 H52 N O11 P	633.327	2.4609	0.0007	1.1368	C18:neg	up
O-(hydroxy{(2r)-2-hydroxy-3-[(2-methoxyoctadecyl)oxy]propoxy}phosphoryl)-l-serine	C25 H52 N O9 P	541.337	2.836	0.0004	1.1197	C18:neg	up
O-{[(2r)-3-(henicosanoyloxy)-2-hydroxypropoxy](hydroxy)phosphoryl}-l-serine	C27 H54 N O9 P	567.354	2.3655	0.0003	1.028	C18:neg	up
